# Supplementary material for: A nitrogen isotopic shift in fish otolith–bound organic matter during the Late Cretaceous
Source: Proc Natl Acad Sci U S A. 2024 Jul 29;121(32):e2322863121. doi: 10.1073/pnas.2322863121 (PMC11317583; doi:10.1073/pnas.2322863121)
Supplement: Supplementary file 2 — Dataset S01 (XLSX) [file pnas.2322863121.sd01.xlsx]

## Sheet: Method testing
Oxidative reagent test (see SI Appendix, Fig. S2A for the test design)
Geologic Time	Location	Formation	Taxon	Sample ID	Otolith weight (mg)	Preservation	Oxidative cleaning reagent	δ15N_oto (‰)	N content (μmol/g)
Maastrichtian	Maryland	Severn Fm.	Eutawichthys maastrichtiensis	0105O01055	14.98	poorly	sodium hypochlorite ("bleach")	13.779	32.1809
Maastrichtian	Maryland	Severn Fm.	Eutawichthys maastrichtiensis	0105O01058	10.61	poorly	sodium hypochlorite ("bleach")	13.9871	32.9664
							sodium hypochlorite ("bleach")	13.71	33.0702
							Persulate Oxidative Reagent (POR)	13.63	32.3854
							Persulate Oxidative Reagent (POR)	13.5428	33.6223
							Persulate Oxidative Reagent (POR)	13.3533	31.5664
Maasrichtian	Maryland	Severn Fm.	Eutawichthys zideki	0105O02064	6.62	poorly	sodium hypochlorite ("bleach")	15.5161	30.5802
Maasrichtian	Maryland	Severn Fm.	Eutawichthys zideki	0105O02065	6.41	poorly	sodium hypochlorite ("bleach")	15.8208	28.8945
Maasrichtian	Maryland	Severn Fm.	Eutawichthys zideki	0105O02066	4.66	poorly	sodium hypochlorite ("bleach")	15.2887	30.7881
Maasrichtian	Maryland	Severn Fm.	Eutawichthys zideki	0105O02068	4.78	poorly	Persulate Oxidative Reagent (POR)	15.3159	28.5768
Maasrichtian	Maryland	Severn Fm.	Eutawichthys zideki	0105O02074	4.91	poorly	Persulate Oxidative Reagent (POR)	15.4256	28.06
							Persulate Oxidative Reagent (POR)	15.2197	30.4529
Secondary cleaning test (see SI Appendix, Fig. S2B for the test design)
Geologic Time	Location	Formation	Taxon	Sample ID	Otolith weight (mg)	Preservation	Sample cleaning form	Secondary bleach cleaning	δ15N_oto (‰)	N content (μmol/g)
Campanian	North Carolina	Tar Heel Fm.	Eutawichthys maastrichtiensis	0304O01065	2.31	well	Whole otolith	No	11.5819	37.8039
Campanian	North Carolina	Tar Heel Fm.	Eutawichthys maastrichtiensis	0304O01070	2.79	well	Whole otolith	No	13.3617	41.9544
Campanian	North Carolina	Tar Heel Fm.	Eutawichthys maastrichtiensis	0304O01069	1.44	well	Whole otolith	No	11.7644	42.1947
Campanian	North Carolina	Tar Heel Fm.	Eutawichthys maastrichtiensis	0304O01071	2.31	poorly	Whole otolith	No	11.8084	41.9244
Campanian	North Carolina	Tar Heel Fm.	Eutawichthys maastrichtiensis	0304O01072	1.45	poorly	Whole otolith	No	11.5383	42.4354
Campanian	North Carolina	Tar Heel Fm.	Eutawichthys maastrichtiensis	0304O01034	1.64	well	Whole otolith	Yes	11.8569	42.7242
Campanian	North Carolina	Tar Heel Fm.	Eutawichthys maastrichtiensis	0304O01067	2.5	well	Whole otolith	Yes	11.3364	37.824
Campanian	North Carolina	Tar Heel Fm.	Eutawichthys maastrichtiensis	0304O01068	2.63	well	Whole otolith	yes	11.7904	41.9922
Campanian	North Carolina	Tar Heel Fm.	Eutawichthys maastrichtiensis	0304O01044	2.95	poorly	Whole otolith	Yes	11.3261	42.4351
Campanian	North Carolina	Tar Heel Fm.	Eutawichthys maastrichtiensis	0304O01073	1.53	poorly	Whole otolith	Yes	10.1137	47.4346
Campanian	North Carolina	Tar Heel Fm.	Eutawichthys maastrichtiensis	0304O01074	1.3	poory	Whole otolith	Yes	10.2387	41.3597
Campanian	North Carolina	Tar Heel Fm.	Eutawichthys maastrichtiensis	0304O01035	3.44	well	Powered otolith	No	12.8717	40.0982
							Powered otolith	Yes	12.9283	42.4734
Campanian	North Carolina	Tar Heel Fm.	Eutawichthys maastrichtiensis	0304O01036	5.52	well	Powered otolith	No	11.1548	41.1929
							Powered otolith	Yes	11.3782	38.9752
Campanian	North Carolina	Tar Heel Fm.	Eutawichthys maastrichtiensis	0304O01037	3.49	well	Powered otolith	No	11.4304	39.6593
							Powered otolith	Yes	11.0559	46.3516
Campanian	North Carolina	Tar Heel Fm.	Eutawichthys maastrichtiensis	0304O01038	3.53	well	Powered otolith	No	11.5689	43.0045
							Powered otolith	Yes	11.2915	37.9134
Campanian	North Carolina	Tar Heel Fm.	Eutawichthys maastrichtiensis	0304O01066	4.03	well	Powered otolith	No	11.2584	41.4685
							Powered otolith	Yes	11.0907	44.5356
Campanian	North Carolina	Tar Heel Fm.	Eutawichthys maastrichtiensis	0304O01039	4.93	poorly	Powered otolith	No	13.4238	35.6728
							Powered otolith	Yes	13.5268	37.2388
Campanian	North Carolina	Tar Heel Fm.	Eutawichthys maastrichtiensis	0304O01040	3.79	poorly	Powered otolith	No	10.7006	30.8309
							Powered otolith	Yes	10.2847	46.1762
Campanian	North Carolina	Tar Heel Fm.	Eutawichthys maastrichtiensis	0304O01041	3.91	poorly	Powered otolith	No	11.005	34.6588
							Powered otolith	Yes	10.824	41.5211
Campanian	North Carolina	Tar Heel Fm.	Eutawichthys maastrichtiensis	0304O01045	4.41	poorly	Powered otolith	No	9.08484	34.9811
							Powered otolith	Yes	8.87909	33.3729
Campanian	North Carolina	Tar Heel Fm.	Eutawichthys maastrichtiensis	0304O01048	3.73	poorly	Powered otolith	No	10.4367	35.0857
							Powered otolith	Yes	9.91829	31.8086

## Sheet: d15N summary
Geologic Time	Location	Formation	Taxon	Sample ID	Otolith weight (mg)	Preservation	Number of measurements	δ15N_oto (‰)							N content (μmol/g)
								Average	Stdev	Individual measurements					Average	Stdev	Individual measurements
Campanian	New Jersey	Woodbury Fm.	Eutawichthys maastrichtiensis	0303O01001	7.87	well	1	12.3068		12.3068					45.9035		45.9035
Campanian	New Jersey	Woodbury Fm.	Eutawichthys maastrichtiensis	0303O01002	6.54	well	1	9.96555		9.96555					35.6864		35.6864
Campanian	New Jersey	Woodbury Fm.	Eutawichthys maastrichtiensis	0303O01003	9.45	well	1	11.1579		11.1579					46.1011		46.1011
Campanian	New Jersey	Woodbury Fm.	Eutawichthys maastrichtiensis	0303O01004	7.06	well	1	11.2187		11.2187					45.7458		45.7458
Campanian	New Jersey	Woodbury Fm.	Eutawichthys maastrichtiensis	0303O01005	7.67	well	1	10.9682		10.9682					42.1186		42.1186
Campanian	New Jersey	Woodbury Fm.	Eutawichthys maastrichtiensis	0303O01006	12.32	well	3	11.1873	0.690017	10.4438	11.3112	11.807			43.7172	0.558918	44.2014	43.8445	43.1056
Campanian	New Jersey	Woodbury Fm.	Eutawichthys maastrichtiensis	0303O01007	4.96	well	2	9.73985	0.265894	9.55184	9.92787				39.4517	0.808476	40.0234	38.88
Campanian	New Jersey	Woodbury Fm.	Eutawichthys maastrichtiensis	0303O01008	11.82	well	3	11.6916	0.281406	11.3673	11.8368	11.8708			44.0676	3.31453	45.531	46.3985	40.2732
Campanian	New Jersey	Woodbury Fm.	Eutawichthys maastrichtiensis	0303O01009	5.52	well	2	11.0556	0.546764	10.6689	11.4422				39.0779	2.43269	37.3577	40.7981
Campanian	New Jersey	Woodbury Fm.	Eutawichthys maastrichtiensis	0303O01010	3.77	well	1	10.4125		10.4125					39.6601		39.6601
Campanian	New Jersey	Woodbury Fm.	Eutawichthys maastrichtiensis	0303O01011	7.76	well	2	10.3098	0.524047	9.93922	10.6803				42.2403	2.22807	43.8158	40.6648
Campanian	New Jersey	Woodbury Fm.	Eutawichthys maastrichtiensis	0303O01012	6.16	well	2	9.74341	0.384748	10.0155	9.47136				43.1861	3.12291	40.9779	45.3944
Campanian	New Jersey	Woodbury Fm.	Eutawichthys maastrichtiensis	0303O01013	6.1	well	2	11.4198	0.015679	11.4308	11.4087				38.69	2.87438	36.6575	40.7225
Campanian	New Jersey	Woodbury Fm.	Eutawichthys maastrichtiensis	0303O01014	4.58	well	1	10.8168		10.8168					48.9994		48.9994
Campanian	New Jersey	Woodbury Fm.	Eutawichthys maastrichtiensis	0303O01015	7.3	well	3	10.6385	0.267907	10.3973	10.9269	10.5914			41.1386	2.30666	42.1097	42.8009	38.5052
Campanian	New Jersey	Woodbury Fm.	Eutawichthys maastrichtiensis	0303O01016	6.53	well	3	10.7811	0.367875	10.7579	11.16	10.4253			45.4153	1.35769	46.9819	44.6822	44.5817
Campanian	New Jersey	Woodbury Fm.	Eutawichthys maastrichtiensis	0303O01017	8.05	well	4	10.4686	0.242473	10.5209	10.6112	10.6302	10.112		39.7879	0.744609	39.9201	40.6391	39.7642	38.8283
Campanian	New Jersey	Woodbury Fm.	Eutawichthys maastrichtiensis	0303O01018	7.64	well	3	10.9417	0.0106592	10.9301	10.9438	10.9512			40.8798	4.47297	44.5531	35.8987	42.1876
Campanian	New Jersey	Woodbury Fm.	Eutawichthys maastrichtiensis	0303O01019	6.67	well	3	12.0461	0.292479	12.1365	11.7191	12.2827			45.5619	3.05975	43.2079	44.4573	49.0206
Campanian	New Jersey	Woodbury Fm.	Eutawichthys maastrichtiensis	0303O01020	6.05	well	3	11.9057	0.280958	11.9859	12.1378	11.5933			45.7604	1.08585	46.2481	46.5168	44.5162
Campanian	New Jersey	Woodbury Fm.	Eutawichthys maastrichtiensis	0303O01021	6.64	poorly	2	10.4624	0.0680687	10.4142	10.5105				36.9948	0.170828	36.874	37.1156
Campanian	New Jersey	Woodbury Fm.	Eutawichthys maastrichtiensis	0303O01022	4.79	poorly	2	9.86891	1.50107	8.80749	10.9303				43.8801	4.42702	47.0105	40.7497
Campanian	New Jersey	Woodbury Fm.	Eutawichthys maastrichtiensis	0303O01023	4.48	poorly	2	11.0278	0.162285	11.1425	10.913				39.3593	1.70222	40.563	38.1557
Campanian	New Jersey	Woodbury Fm.	Eutawichthys maastrichtiensis	0303O01024	7.46	poorly	3	10.9501	0.12284	10.9719	10.8178	11.0605			45.2012	1.53649	46.7372	45.2023	43.6642
Campanian	New Jersey	Woodbury Fm.	Eutawichthys maastrichtiensis	0303O01025	5.7	poorly	2	11.2644	0.456387	10.9416	11.5871				40.2724	1.92748	38.9095	41.6354
Campanian	New Jersey	Woodbury Fm.	Eutawichthys maastrichtiensis	0303O01026	7.22	poorly	3	9.89631	0.49207	9.91389	10.3793	9.39568			38.196	2.39708	40.8992	37.3595	36.3292
Campanian	New Jersey	Woodbury Fm.	Eutawichthys maastrichtiensis	0303O01027	9.28	poorly	4	10.6684	0.185875	10.827	10.6295	10.7954	10.4217		36.7739	2.47349	35.8924	33.8048	39.5203	37.878
Campanian	New Jersey	Woodbury Fm.	Eutawichthys maastrichtiensis	0303O01028	4.65	poorly	2	10.1313	0.380133	9.8625	10.4001				33.2139	1.85269	34.524	31.9039
Campanian	New Jersey	Woodbury Fm.	Eutawichthys maastrichtiensis	0303O01029	4.62	poorly	2	11.916	0.242702	11.7444	12.0876				39.7521	4.15361	42.6891	36.815
Campanian	New Jersey	Woodbury Fm.	Eutawichthys maastrichtiensis	0303O01030	4.23	poorly	2	10.9164	0.222834	11.074	10.7589				40.6803	3.22355	42.9597	38.4009
Campanian	New Jersey	Woodbury Fm.	Eutawichthys maastrichtiensis	0303O01031	4.69	poorly	2	12.1984	0.670975	11.7239	12.6728				41.2827	0.991418	41.9837	40.5817
Campanian	New Jersey	Woodbury Fm.	Eutawichthys maastrichtiensis	0303O01032	6.02	poorly	2	11.4658	0.458217	11.7898	11.1418				40.4411	0.309377	40.6598	40.2223
Campanian	North Carolina	Tar Heel Fm.	Eutawichthys maastrichtiensis	0304O01065	2.31	well	1	11.5819		11.5819					37.8039		37.8039
Campanian	North Carolina	Tar Heel Fm.	Eutawichthys maastrichtiensis	0304O01070	2.79	well	1	13.3617		13.3617					41.9544		41.9544
Campanian	North Carolina	Tar Heel Fm.	Eutawichthys maastrichtiensis	0304O01069	1.44	well	1	11.7644		11.7644					42.1947		42.1947
Campanian	North Carolina	Tar Heel Fm.	Eutawichthys maastrichtiensis	0304O01034	1.64	well	1	11.8569		11.8569					42.7242		42.7242
Campanian	North Carolina	Tar Heel Fm.	Eutawichthys maastrichtiensis	0304O01067	2.5	well	1	11.3364		11.3364					37.824		37.824
Campanian	North Carolina	Tar Heel Fm.	Eutawichthys maastrichtiensis	0304O01068	2.63	well	1	11.7904		11.7904					41.9922		41.9922
Campanian	North Carolina	Tar Heel Fm.	Eutawichthys maastrichtiensis	0304O01035	3.44	well	2	12.9	0.0400084	12.8717	12.9283				41.2858	1.67955	40.0982	42.4734
Campanian	North Carolina	Tar Heel Fm.	Eutawichthys maastrichtiensis	0304O01036	5.52	well	2	11.2665	0.157999	11.1548	11.3782				40.0841	1.56821	41.1929	38.9752
Campanian	North Carolina	Tar Heel Fm.	Eutawichthys maastrichtiensis	0304O01037	3.49	well	2	11.2432	0.264793	11.4304	11.0559				43.0055	4.73217	39.6593	46.3516
Campanian	North Carolina	Tar Heel Fm.	Eutawichthys maastrichtiensis	0304O01038	3.53	well	2	11.4302	0.196125	11.5689	11.2915				40.4589	3.59991	43.0045	37.9134
Campanian	North Carolina	Tar Heel Fm.	Eutawichthys maastrichtiensis	0304O01066	4.03	well	2	11.1746	0.118579	11.2584	11.0907				43.002	2.16876	41.4685	44.5356
Campanian	North Carolina	Tar Heel Fm.	Eutawichthys maastrichtiensis	0304O01033	9.4	well	4	11.2537	0.351793	11.5256	10.9381	10.9619	11.5893		47.9243	2.6055	49.7511	44.7117	46.922	50.3124
Campanian	North Carolina	Tar Heel Fm.	Eutawichthys maastrichtiensis	0304O01071	2.31	poorly	1	11.8084		11.8084					41.9244		41.9244
Campanian	North Carolina	Tar Heel Fm.	Eutawichthys maastrichtiensis	0304O01072	1.45	poorly	1	11.5383		11.5383					42.4354		42.4354
Campanian	North Carolina	Tar Heel Fm.	Eutawichthys maastrichtiensis	0304O01044	2.95	poorly	1	11.3261		11.3261					42.4351		42.4351
Campanian	North Carolina	Tar Heel Fm.	Eutawichthys maastrichtiensis	0304O01073	1.53	poorly	1	10.1137		10.1137					47.4346		47.4346
Campanian	North Carolina	Tar Heel Fm.	Eutawichthys maastrichtiensis	0304O01074	1.3	poorly	1	10.2387		10.2387					41.3597		41.3597
Campanian	North Carolina	Tar Heel Fm.	Eutawichthys maastrichtiensis	0304O01039	4.93	poorly	2	13.4753	0.0728828	13.4238	13.5268				36.4558	1.10735	35.6728	37.2388
Campanian	North Carolina	Tar Heel Fm.	Eutawichthys maastrichtiensis	0304O01040	3.79	poorly	2	10.4926	0.294082	10.7006	10.2847				38.5035	10.8508	30.8309	46.1762
Campanian	North Carolina	Tar Heel Fm.	Eutawichthys maastrichtiensis	0304O01041	3.91	poorly	2	10.9145	0.127947	11.005	10.824				38.09	4.85233	34.6588	41.5211
Campanian	North Carolina	Tar Heel Fm.	Eutawichthys maastrichtiensis	0304O01045	4.41	poorly	2	8.98197	0.145489	9.08484	8.87909				34.177	1.13722	34.9811	33.3729
Campanian	North Carolina	Tar Heel Fm.	Eutawichthys maastrichtiensis	0304O01048	3.73	poorly	2	10.1775	0.366541	10.4367	9.91829				33.4472	2.31725	35.0857	31.8086
Campanian	North Carolina	Tar Heel Fm.	Eutawichthys maastrichtiensis	0304O01042	3.63	poorly	2	11.2823	0.0220418	11.2667	11.2979				35.481	0.123231	35.5681	35.3938
Campanian	North Carolina	Tar Heel Fm.	Eutawichthys maastrichtiensis	0304O01046	3.34	poorly	2	10.9462	0.468404	11.2774	10.6149				41.4542	2.21134	39.8905	43.0178
Campanian	North Carolina	Tar Heel Fm.	Eutawichthys maastrichtiensis	0304O01043	3.42	poorly	2	10.4374	0.0739916	10.4898	10.3851				45.9553	1.99166	44.547	47.3636
Campanian	North Carolina	Tar Heel Fm.	Eutawichthys maastrichtiensis	0304O01047	3.22	poorly	2	11.874	0.323736	11.6451	12.1029				45.4913	3.3473	43.1244	47.8582
Maastrichtian	Maryland	Severn Fm.	Eutawichthys maastrichtiensis	0105O01049	17.66	well	5	17.0733	0.248873	17.4459	16.9762	17.2035	16.8833	16.8577	38.8308	2.65478	42.7367	37.3711	40.4189	36.5441	37.0832
Maastrichtian	Maryland	Severn Fm.	Eutawichthys maastrichtiensis	0105O01052	15.93	well	5	14.9923	0.151029	15.006	14.9579	14.7552	15.1352	15.1074	32.3139	2.31122	33.8515	33.991	28.8815	33.9035	30.9421
Maastrichtian	Maryland	Severn Fm.	Eutawichthys maastrichtiensis	0105O01053	7.99	well	2	15.694	0.0132558	15.6846	15.7034				37.5867	1.91503	36.2325	38.9408
Maastrichtian	Maryland	Severn Fm.	Eutawichthys maastrichtiensis	0105O01054	16.72	well	4	14.0753	0.186573	13.9367	14.3488	14.034	13.9818		39.8322	1.31084	40.7962	40.6999	37.9689	39.8639
Maastrichtian	Maryland	Severn Fm.	Eutawichthys maastrichtiensis	0105O01064	2.37	well	2	15.5038	0.225191	15.663	15.3446				33.1698	0.344678	33.4136	32.9261
Maastrichtian	Maryland	Severn Fm.	Eutawichthys maastrichtiensis	0105O01056	8.15	well	3	13.3399	0.359072	12.9253	13.5407	13.5536			37.0001	1.42001	36.2063	36.1545	38.6395
Maastrichtian	Maryland	Severn Fm.	Eutawichthys maastrichtiensis	0105O01057	20.11	well	4	13.4081	0.501054	14.1123	12.936	13.2313	13.3529		37.6994	2.2753	38.2635	35.9686	35.8809	40.6844
Maastrichtian	Maryland	Severn Fm.	Eutawichthys maastrichtiensis	0105O01059	4.67	well	2	13.6914	0.156535	13.8021	13.5807				32.6865	5.20037	36.3637	29.0093
Maastrichtian	Maryland	Severn Fm.	Eutawichthys maastrichtiensis	0105O01061	7.09	well	2	14.4306	0.171342	14.3094	14.5517				36.5677	0.773492	37.1146	36.0207
Maastrichtian	Maryland	Severn Fm.	Eutawichthys maastrichtiensis	0105O01062	4.57	well	2	15.4255	0.194317	15.2881	15.5629				34.1386	1.65099	35.3061	32.9712
Campanian	New Jersey	Woodbury Fm.	Eutawichthys zideki	0303O02001	5.94	well	2	10.0211	0.221406	9.86459	10.1777				37.0738	4.14899	34.14	40.0075
Campanian	New Jersey	Woodbury Fm.	Eutawichthys zideki	0303O02002	5.87	well	2	8.59548	0.477907	8.25754	8.93341				37.1028	3.67744	34.5024	39.7031
Campanian	New Jersey	Woodbury Fm.	Eutawichthys zideki	0303O02003	4.03	well	2	10.1233	0.349257	9.87639	10.3703				29.7077	2.99708	31.8269	27.5884
Campanian	New Jersey	Woodbury Fm.	Eutawichthys zideki	0303O02004	6.53	well	2	10.7311	0.744129	10.205	11.2573				37.1444	5.55714	33.2149	41.0739
Campanian	New Jersey	Woodbury Fm.	Eutawichthys zideki	0303O02005	3.79	well	2	9.47022	0.354975	9.21922	9.72123				35.8149	3.05238	33.6565	37.9732
Campanian	New Jersey	Woodbury Fm.	Eutawichthys zideki	0303O02006	7.27	well	2	11.817	0.0264795	11.7983	11.8358				32.3718	1.55324	31.2735	33.4701
Campanian	New Jersey	Woodbury Fm.	Eutawichthys zideki	0303O02007	4.55	well	2	10.6562	0.141026	10.5565	10.7559				38.4776	4.6874	35.1631	41.7921
Campanian	New Jersey	Woodbury Fm.	Eutawichthys zideki	0303O02008	5.74	well	3	12.2215	0.237809	12.3225	11.9499	12.3921			46.4265	5.88589	43.8782	42.2441	53.1571
Campanian	New Jersey	Woodbury Fm.	Eutawichthys zideki	0303O02009	8.63	well	3	12.0907	0.235554	11.8377	12.1308	12.3037			41.1824	6.06161	37.176	38.2151	48.156
Campanian	New Jersey	Woodbury Fm.	Eutawichthys zideki	0303O02010	8.34	well	2	10.8789	0.393208	10.6009	11.157				35.8514	2.61059	37.6974	34.0055
Campanian	New Jersey	Woodbury Fm.	Eutawichthys zideki	0303O02011	7.18	well	2	9.10994	0.103557	9.03671	9.18316				32.0611	1.75699	30.8187	33.3035
Campanian	New Jersey	Woodbury Fm.	Eutawichthys zideki	0303O02012	4.72	well	2	12.8002	0.0598056	12.7579	12.8425				36.4593	0.229762	36.2968	36.6217
Campanian	New Jersey	Woodbury Fm.	Eutawichthys zideki	0303O02013	6.01	well	2	11.7319	0.302813	11.5178	11.946				44.4673	1.21486	45.3263	43.6082
Campanian	New Jersey	Woodbury Fm.	Eutawichthys zideki	0303O02081	0.48	poorly	1	12.2427		12.2427					35.191		35.191
Campanian	New Jersey	Woodbury Fm.	Eutawichthys zideki	0303O02082	2.34	poorly	1	9.74964		9.74964					29.3924		29.3924
Campanian	New Jersey	Woodbury Fm.	Eutawichthys zideki	0303O02019	4.93	poorly	1	12.2229		12.2229					44.2606		44.2606
Campanian	New Jersey	Woodbury Fm.	Eutawichthys zideki	0303O02020	2.83	poorly	1	10.2688		10.2688					55.9721		55.9721
Campanian	New Jersey	Woodbury Fm.	Eutawichthys zideki	0303O02021	3.36	poorly	1	9.32825		9.32825					26.4466		26.4466
Campanian	New Jersey	Woodbury Fm.	Eutawichthys zideki	0303O02022	2.04	poorly	1	9.50522		9.50522					38.2197		38.2197
Campanian	New Jersey	Woodbury Fm.	Eutawichthys zideki	0303O02023	2.01	poorly	1	9.05034		9.05034					35.8457		35.8457
Campanian	New Jersey	Woodbury Fm.	Eutawichthys zideki	0303O02024	1.38	poorly	1	9.48678		9.48678					37.3821		37.3821
Campanian	New Jersey	Woodbury Fm.	Eutawichthys zideki	0303O02025	1.2	poorly	1	11.7326		11.7326					40.0375		40.0375
Campanian	New Jersey	Woodbury Fm.	Eutawichthys zideki	0303O02026	1.8	poorly	1	10.7444		10.7444					68.6959		68.6959
Campanian	New Jersey	Woodbury Fm.	Eutawichthys zideki	0303O02027	0.87	poorly	1	9.39747		9.39747					30.5772		30.5772
Campanian	New Jersey	Woodbury Fm.	Eutawichthys zideki	0303O02028	0.82	poorly	1	10.6085		10.6085					41.5434		41.5434
Campanian	North Carolina	Tar Heel Fm.	Eutawichthys zideki	0304O02084	1.13	well	1	12.894		12.894					47.7166		47.7166
Campanian	North Carolina	Tar Heel Fm.	Eutawichthys zideki	0304O02085	0.78	well	1	9.37249		9.37249					38.8066		38.8066
Campanian	North Carolina	Tar Heel Fm.	Eutawichthys zideki	0304O02083	1.5	well	1	10.1512		10.1512					45.6292		45.6292
Campanian	North Carolina	Tar Heel Fm.	Eutawichthys zideki	0304O02086	0.54	well	1	11.6447		11.6447					40.7972		40.7972
Campanian	North Carolina	Tar Heel Fm.	Eutawichthys zideki	0304O02087	0.4	well	1	11.1794		11.1794					41.8041		41.8041
Campanian	North Carolina	Tar Heel Fm.	Eutawichthys zideki	0304O02088	0.29	well	1	10.6776		10.6776					45.1154		45.1154
Campanian	North Carolina	Tar Heel Fm.	Eutawichthys zideki	0304O02089	0.84	well	1	10.2479		10.2479					61.5018		61.5018
Campanian	North Carolina	Tar Heel Fm.	Eutawichthys zideki	0304O02090	1.62	poorly	1	10.2678		10.2678					33.9242		33.9242
Campanian	North Carolina	Tar Heel Fm.	Eutawichthys zideki	0304O02091	2.22	poorly	1	9.30489		9.30489					50.8493		50.8493
Campanian	North Carolina	Tar Heel Fm.	Eutawichthys zideki	0304O02092	1.34	poorly	1	9.54821		9.54821					37.5323		37.5323
Campanian	North Carolina	Tar Heel Fm.	Eutawichthys zideki	0304O02093	1.15	poorly	1	10.0168		10.0168					48.407		48.407
Campanian	North Carolina	Tar Heel Fm.	Eutawichthys zideki	0304O02095	1.79	poorly	1	10.4303		10.4303					36.7019		36.7019
Maastrichtian	Maryland	Severn Fm.	Eutawichthys zideki	0105O02053	5.15	well	2	14.8956	0.0924134	14.961	14.8303				33.0709	2.47078	31.3238	34.8181
Maastrichtian	Maryland	Severn Fm.	Eutawichthys zideki	0105O02047	3.4	well	2	14.1986	0.0948735	14.2657	14.1315				30.4888	1.44111	29.4697	31.5078
Maastrichtian	Maryland	Severn Fm.	Eutawichthys zideki	0105O02054	5.15	well	2	15.0191	0.0230402	15.0028	15.0354				36.276	0.665611	35.8054	36.7467
Maastrichtian	Maryland	Severn Fm.	Eutawichthys zideki	0105O02048	3.82	well	2	15.3402	0.161369	15.4543	15.2261				34.97	1.16221	35.7918	34.1482
Maastrichtian	Maryland	Severn Fm.	Eutawichthys zideki	0105O02055	5.11	well	2	16.6439	0.0755768	16.6973	16.5905				38.9533	3.22248	36.6747	41.232
Maastrichtian	Maryland	Severn Fm.	Eutawichthys zideki	0105O02049	11	well	3	14.3073	0.200816	14.3606	14.4761	14.0852			28.8722	2.23413	29.9896	26.2998	30.3272
Maastrichtian	Maryland	Severn Fm.	Eutawichthys zideki	0105O02056	4.25	well	2	16.2899	0.313915	16.068	16.5119				36.8702	0.184166	36.74	37.0004
Maastrichtian	Maryland	Severn Fm.	Eutawichthys zideki	0105O02057	2.75	well	1	15.5457		15.5457					34.2525		34.2525
Maastrichtian	Maryland	Severn Fm.	Eutawichthys zideki	0105O02050	6.62	well	2	15.4495	0.00860948	15.4434	15.4556				31.8242	2.09931	30.3397	33.3086
Maastrichtian	Maryland	Severn Fm.	Eutawichthys zideki	0105O02058	2.98	well	1	15.074		15.074					32.8279		32.8279
Maastrichtian	Maryland	Severn Fm.	Eutawichthys zideki	0105O02060	4.33	well	2	14.6689	0.192032	14.5331	14.8047				33.1049	1.89728	34.4465	31.7633
Maastrichtian	Maryland	Severn Fm.	Eutawichthys zideki	0105O02051	4.69	well	2	16.5211	0.381434	16.7909	16.2514				38.0172	0.0814753	37.9596	38.0748
Maastrichtian	Maryland	Severn Fm.	Eutawichthys zideki	0105O02061	3.56	well	2	16.3353	0.118315	16.2516	16.4189				39.7065	0.850696	39.105	40.3081
Maastrichtian	Maryland	Severn Fm.	Eutawichthys zideki	0105O02052	5.9	well	2	15.5322	0.0214189	15.5473	15.517				31.2076	1.4297	32.2185	30.1966
Maastrichtian	Maryland	Severn Fm.	Eutawichthys zideki	0105O02063	2.4	well	1	14.9448		14.9448					33.5178		33.5178
Maastrichtian	Maryland	Severn Fm.	Eutawichthys zideki	0105O02067	2.78	poorly	1	12.7773		12.7773					32.3508		32.3508
Maastrichtian	Maryland	Severn Fm.	Eutawichthys zideki	0105O02069	3.54	poorly	1	14.2214		14.2214					27.4919		27.4919
Maastrichtian	Maryland	Severn Fm.	Eutawichthys zideki	0105O02070	2.8	poorly	1	16.1358		16.1358					36.8197		36.8197
Maastrichtian	Maryland	Severn Fm.	Eutawichthys zideki	0105O02071	3.09	poorly	1	14.0887		14.0887					32.3332		32.3332
Maastrichtian	Maryland	Severn Fm.	Eutawichthys zideki	0105O02072	2.7	poorly	1	14.0836		14.0836					35.737		35.737
Maastrichtian	Maryland	Severn Fm.	Eutawichthys zideki	0105O02073	4.34	poorly	1	12.2174		12.2174					32.6758		32.6758
Maastrichtian	Maryland	Severn Fm.	Eutawichthys zideki	0105O02075	3.38	poorly	1	17.2876		17.2876					42.9168		42.9168
Maastrichtian	Maryland	Severn Fm.	Eutawichthys zideki	0105O02076	2.9	poorly	1	14.1209		14.1209					31.1743		31.1743
Maastrichtian	Maryland	Severn Fm.	Eutawichthys zideki	0105O02077	2.47	poorly	1	12.0687		12.0687					43.0694		43.0694
Maastrichtian	Maryland	Severn Fm.	Eutawichthys zideki	0105O02078	2.41	poorly	1	14.44		14.44					32.5128		32.5128
Maastrichtian	Maryland	Severn Fm.	Eutawichthys zideki	0105O02079	1.99	poorly	1	16.0328		16.0328					43.4505		43.4505
Maastrichtian	Maryland	Severn Fm.	Eutawichthys zideki	0105O02080	2.52	poorly	1	14.3978		14.3978					42.8538		42.8538
Campanian	New Jersey	Woodbury Fm.	Pterothrissus sp.	0303O03001	21.23	N/A	3	10.1439	0.035783	10.1347	10.1135	10.1833			20.3751	0.753525	20.4433	21.0922	19.5898
Campanian	New Jersey	Woodbury Fm.	Pterothrissus sp.	0303O03002	3.33	N/A	1	11.5697		11.5697					23.012		23.012
Campanian	New Jersey	Woodbury Fm.	Pterothrissus sp.	0303O03003	4.47	N/A	2	10.9843	0.177571	10.8587	11.1099				17.6111	0.178174	17.4851	17.7371
Campanian	New Jersey	Woodbury Fm.	Pterothrissus sp.	0303O03004	9.67	N/A	3	11.1181	0.11234	11.0592	11.2476	11.0475			21.3928	0.452677	21.1495	21.9151	21.1138
Campanian	New Jersey	Woodbury Fm.	Pterothrissus sp.	0303O03005	7.28	N/A	2	11.421	0.147369	11.3168	11.5252				23.1014	0.435267	22.7937	23.4092
Campanian	New Jersey	Woodbury Fm.	Pterothrissus sp.	0303O03006	10.79	N/A	3	12.0819	0.0331113	12.0943	12.107	12.0444			26.5136	1.45235	25.0319	26.5742	27.9347
Campanian	New Jersey	Woodbury Fm.	Pterothrissus sp.	0303O03007	1.37	N/A	1	9.73983		9.73983					21.1394		21.1394
Campanian	New Jersey	Woodbury Fm.	Pterothrissus sp.	0303O03008	11.04	N/A	3	10.0281	0.059067	9.97155	10.0233	10.0894			25.2347	0.85157	25.6046	25.8387	24.2607
Campanian	North Carolina	Tar Heel Fm.	Pterothrissus sp.	0304O03011	30.44	N/A	3	12.1265	0.217509	12.3295	12.153	11.8969			26.7815	3.84777	31.2158	24.8045	24.3241
Campanian	North Carolina	Tar Heel Fm.	Pterothrissus sp.	0304O03012	46.4	N/A	3	12.6474	0.062856	12.6615	12.702	12.5787			24.3275	1.78115	23.9108	26.2801	22.7917
Campanian	North Carolina	Tar Heel Fm.	Pterothrissus sp.	0304O03013	23.91	N/A	3	11.0867	0.0631216	11.1027	11.0171	11.1402			24.4388	1.51664	25.7675	22.7865	24.7625
Campanian	North Carolina	Tar Heel Fm.	Pterothrissus sp.	0304O03014	13.01	N/A	3	10.6767	0.108392	10.7232	10.754	10.5528			24.1678	0.367255	23.7671	24.4884	24.2478
Campanian	North Carolina	Tar Heel Fm.	Pterothrissus sp.	0304O03015	31.53	N/A	3	11.1478	0.0503435	11.1795	11.0898	11.1742			23.0857	0.256508	23.1537	22.8021	23.3014
Campanian	North Carolina	Tar Heel Fm.	Pterothrissus sp.	0304O03016	48.59	N/A	3	10.9122	0.16068	10.8598	11.0926	10.7843			21.2395	2.15024	20.7003	23.608	19.4102
Campanian	North Carolina	Tar Heel Fm.	Pterothrissus sp.	0304O03017	40.78	N/A	3	11.2588	0.0741115	11.3441	11.2098	11.2226			24.917	1.17135	25.8993	23.6206	25.231
Campanian	North Carolina	Tar Heel Fm.	Pterothrissus sp.	0304O03018	15.83	N/A	3	10.3621	0.0042261	10.3592	10.367	10.3602			28.1534	0.888179	29.1568	27.8357	27.4678
Maastrichtian	Maryland	Severn Fm.	Pterothrissus sp.	0105O03021	33.41	N/A	3	14.9374	0.264092	15.2419	14.7699	14.8005			26.3141	2.34359	24.6464	28.9936	25.3023
Maastrichtian	Maryland	Severn Fm.	Pterothrissus sp.	0105O03022	31.86	N/A	3	14.606	0.148377	14.7238	14.6548	14.4394			23.0789	1.43902	22.0987	24.731	22.407
Maastrichtian	Maryland	Severn Fm.	Pterothrissus sp.	0105O03023	28	N/A	3	13.0296	0.0686762	13.1044	12.9694	13.0148			25.6027	0.0760446	25.677	25.525	25.6062
Maastrichtian	Maryland	Severn Fm.	Pterothrissus sp.	0105O03024	55.92	N/A	3	14.7717	0.0312072	14.8029	14.7718	14.7405			23.7067	1.07693	23.2545	22.9296	24.936
Maastrichtian	Maryland	Severn Fm.	Pterothrissus sp.	0105O03025	10.39	N/A	2	15.5193	0.145627	15.6223	15.4163				23.1393	3.83648	25.8521	20.4265
Maastrichtian	Maryland	Severn Fm.	Pterothrissus sp.	0105O03026	43.96	N/A	3	14.5724	0.0855965	14.4862	14.5738	14.6573			22.8037	0.549817	22.9891	23.2368	22.1851
Maastrichtian	Maryland	Severn Fm.	Pterothrissus sp.	0105O03027	25.53	N/A	3	15.3559	0.0106425	15.3483	15.3514	15.3681			22.5809	0.175684	22.4246	22.771	22.5471
Maastrichtian	Maryland	Severn Fm.	Pterothrissus sp.	0105O03028	10.95	N/A	2	15.4515	0.0489231	15.4861	15.4169				22.0729	1.19454	22.9175	21.2282
