# Supplementary material for: A nitrogen isotopic shift in fish otolith–bound organic matter during the Late Cretaceous
Source: Proc Natl Acad Sci U S A. 2024 Jul 29;121(32):e2322863121. doi: 10.1073/pnas.2322863121 (PMC11317583; doi:10.1073/pnas.2322863121)
Supplement: Supplementary file 3 — Dataset S02 (XLSX) [file pnas.2322863121.sd02.xlsx]

## Sheet: Nitrate
Latitude (degree N)	Longitude (degree)	Depth (m)	Cruise	Sample ID	Run by	Nitrate (μM)	Nitrate δ15N (‰)
32.17	-64.5	200	Bermuda_April		Yeongjun Ryu	2.15264	2.6872
32.17	-64.5	250	Bermuda_April		Yeongjun Ryu	2.93109	2.32893
32.17	-64.5	300	Bermuda_April		Yeongjun Ryu	1.92398	3.15996
32.26	-64.55	150	Bermuda_April		Yeongjun Ryu	0.51157	-0.807297
32.26	-64.55	200	Bermuda_April		Yeongjun Ryu	2.5941	2.25237
32.26	-64.55	250	Bermuda_April		Yeongjun Ryu	2.85154	2.24441
32.26	-64.55	300	Bermuda_April		Yeongjun Ryu	3.00187	2.27159
32.3	-64.57	150	Bermuda_April		Yeongjun Ryu	0.795788	-0.83511
32.3	-64.57	200	Bermuda_April		Yeongjun Ryu	2.51625	2.18796
32.3	-64.57	250	Bermuda_April		Yeongjun Ryu	3.05419	2.25853
32.3	-64.57	300	Bermuda_April		Yeongjun Ryu	3.36851	2.38031
32.34	-64.59	200	Bermuda_April		Yeongjun Ryu	2.55835	2.22877
32.34	-64.59	250	Bermuda_April		Yeongjun Ryu	2.7575	2.08617
32.34	-64.59	300	Bermuda_April		Yeongjun Ryu	2.98456	2.24399
33.3591	-65.5961	188	A22		Yeongjun Ryu	2.01	2.04531
33.3591	-65.5961	237	A22		Yeongjun Ryu	3.93	2.57104
33.3591	-65.5961	288	A22		Yeongjun Ryu	5.03	1.81177
35.4159	-66.5468	186.3	Geotraces		Marconi et al., 2015	3.57	2.60304
35.4159	-66.5468	237.3	Geotraces		Marconi et al., 2015	3.68	2.4866
35.4159	-66.5468	291.5	Geotraces		Marconi et al., 2015	3.42	2.58164
35.547	-73.265	250	DM1		Van Oostende et al., 2017	3.78	2.59
36.0017	285.33	151	GU1608	jld_331	Jessica Lueders-Dumont	18.6	4.16294
36.0033	285.32	151	HB1502	jld_046	Jessica Lueders-Dumont	13.63	4.75279
36.0033	285.89	151	HB1502	jld_056	Jessica Lueders-Dumont	16.08	4.69133
36.2074	-67.4513	186.1	A22		Yeongjun Ryu	1.54	1.94121
36.2074	-67.4513	236.9	A22		Yeongjun Ryu	1.57	1.8892
36.2074	-67.4513	287	A22		Yeongjun Ryu	1.71	2.07083
36.46	294.42	150.7	CLIMODE		Yeongjun Ryu	0.82	2.03525
36.46	294.42	201.7	CLIMODE		Yeongjun Ryu	2.52	2.35186
36.46	294.42	251.8	CLIMODE		Yeongjun Ryu	3.15	2.57023
36.56	294.42	152.3	CLIMODE		Yeongjun Ryu	0.5	4.14161
36.56	294.42	176.5	CLIMODE		Yeongjun Ryu	0.6	2.95117
36.56	294.42	227.1	CLIMODE		Yeongjun Ryu	2.67	2.3729
36.56	294.42	278.1	CLIMODE		Yeongjun Ryu	2.95	2.26547
37.12	295.94	201.6	CLIMODE		Yeongjun Ryu	0.47	3.68353
37.12	295.94	252.7	CLIMODE		Yeongjun Ryu	3.26	2.21213
37.15	294.43	152.4	CLIMODE		Yeongjun Ryu	0.46	4.23627
37.15	294.43	178.6	CLIMODE		Yeongjun Ryu	0.52	1.90217
37.15	294.43	226.4	CLIMODE		Yeongjun Ryu	0.69	2.41801
37.15	294.43	274.8	CLIMODE		Yeongjun Ryu	2.52	2.29805
37.2	295.78	151.1	CLIMODE		Yeongjun Ryu	0.74	1.74525
37.2	295.78	177.4	CLIMODE		Yeongjun Ryu	0.84	1.11582
37.2	295.78	225.9	CLIMODE		Yeongjun Ryu	2.39	2.11559
37.2	295.78	276.4	CLIMODE		Yeongjun Ryu	3.12	2.13989
37.21	295.86	150.8	CLIMODE		Yeongjun Ryu	1.05	2.55614
37.21	295.86	202.2	CLIMODE		Yeongjun Ryu	2.12	2.25843
37.21	295.86	251.7	CLIMODE		Yeongjun Ryu	3.13	2.17963
37.24	294.43	206.3	CLIMODE		Yeongjun Ryu	0.61	2.49298
37.24	294.43	256.4	CLIMODE		Yeongjun Ryu	3.13	2.37526
37.34	294.45	175.8	CLIMODE		Yeongjun Ryu	6.73	2.96077
37.34	294.45	225.6	CLIMODE		Yeongjun Ryu	9.08	3.41783
37.34	294.45	276.2	CLIMODE		Yeongjun Ryu	6.63	3.02295
37.39	295.7	260.9	CLIMODE		Yeongjun Ryu	1.57	3.12393
37.43	294.46	200.7	CLIMODE		Yeongjun Ryu	8.31	4.60998
37.43	294.46	254.2	CLIMODE		Yeongjun Ryu	17.51	4.52024
37.441	-68.508	250	DM1		Van Oostende et al., 2017	3.57	2.61
37.48	295.63	150.6	CLIMODE		Yeongjun Ryu	0.62	2.74887
37.48	295.63	175.9	CLIMODE		Yeongjun Ryu	0.79	1.66427
37.48	295.63	228.3	CLIMODE		Yeongjun Ryu	2.66	2.41849
37.48	295.63	229	CLIMODE		Yeongjun Ryu	2.66	2.26121
37.48	295.63	278.6	CLIMODE		Yeongjun Ryu	2.85	2.29508
37.5	294.42	151.2	CLIMODE		Yeongjun Ryu	0.63	2.09684
37.5	294.42	200.1	CLIMODE		Yeongjun Ryu	1.05	2.89927
37.5	294.42	253.6	CLIMODE		Yeongjun Ryu	2.65	2.11707
37.52	294.44	151.1	CLIMODE		Yeongjun Ryu	15.91	4.38557
37.52	294.44	177.5	CLIMODE		Yeongjun Ryu	17.76	4.57708
37.52	294.44	228.6	CLIMODE		Yeongjun Ryu	21.4	4.79645
37.52	294.44	228.6	CLIMODE		Yeongjun Ryu	21.2	4.8269
37.57	295.55	151.3	CLIMODE		Yeongjun Ryu	3.39	2.51498
37.57	295.55	202.1	CLIMODE		Yeongjun Ryu	4	2.61453
37.57	295.55	253.4	CLIMODE		Yeongjun Ryu	8.44	3.32794
37.57	295.55	299.9	CLIMODE		Yeongjun Ryu	8.44	3.34885
37.5874	-68.4035	160	Geotraces		Marconi et al., 2015	5.44	3.43816
37.5874	-68.4035	232.9	Geotraces		Marconi et al., 2015	11.47	4.0355
37.5874	-68.4035	284.7	Geotraces		Marconi et al., 2015	13.85	4.30236
37.6074	-68.3154	152.6	A22		Yeongjun Ryu	1.13	1.44169
37.6074	-68.3154	203.2	A22		Yeongjun Ryu	0.5	1.23544
37.6074	-68.3154	253	A22		Yeongjun Ryu	2.04	1.98117
37.7017	285.742	108	GU1608	jld_327	Jessica Lueders-Dumont	9.3	4.96638
37.8433	285.418	40	GU1608	jld_361	Jessica Lueders-Dumont	1.1	6.8102
38.0821	-68.7061	186.1	Geotraces		Marconi et al., 2015	2.24	2.63573
38.0821	-68.7061	236.4	Geotraces		Marconi et al., 2015	2.87	2.24507
38.14	294.98	150.4	CLIMODE		Yeongjun Ryu	15.45	4.25161
38.14	294.98	200.7	CLIMODE		Yeongjun Ryu	19.03	4.70682
38.14	294.98	249.7	CLIMODE		Yeongjun Ryu	21.71	4.84367
38.2	294.43	151.9	CLIMODE		Yeongjun Ryu	17.26	4.59331
38.2	294.43	201	CLIMODE		Yeongjun Ryu	22.33	4.90275
38.2	294.43	252.6	CLIMODE		Yeongjun Ryu	24.9	5.0366
38.22	294.89	150	CLIMODE		Yeongjun Ryu	15.75	4.38794
38.22	294.89	176.8	CLIMODE		Yeongjun Ryu	19.14	4.69285
38.22	294.89	201	CLIMODE		Yeongjun Ryu	21.86	4.86099
38.22	294.89	252.2	CLIMODE		Yeongjun Ryu	24.06	5.03056
38.3245	-68.8725	184.1	Geotraces		Marconi et al., 2015	2.72	2.68545
38.3245	-68.8725	236.7	Geotraces		Marconi et al., 2015	3.36	2.72222
38.3245	-68.8725	285.3	Geotraces		Marconi et al., 2015	3.9	2.66928
38.6	295.46	176.7	CLIMODE		Yeongjun Ryu	4.63	4.959
38.6	295.46	226.6	CLIMODE		Yeongjun Ryu	14.88	4.38853
38.6	295.46	277.6	CLIMODE		Yeongjun Ryu	18.5	4.63381
38.6741	-69.1102	186.5	Geotraces		Marconi et al., 2015	3.63	2.64048
38.6741	-69.1102	234.7	Geotraces		Marconi et al., 2015	4.52	2.75812
38.6741	-69.1102	288.8	Geotraces		Marconi et al., 2015	6.41	3.2264
38.781	-64.711	250	DM1		Van Oostende et al., 2017	3.5	2.48
39.0017	287.41	149	HB1502	jld_031	Jessica Lueders-Dumont	13.17	4.62403
39.0133	287.413	150	GU1608	jld_314	Jessica Lueders-Dumont	10.2	4.54293
39.0181	-69.3335	151.3	A22		Yeongjun Ryu	16.97	4.62925
39.0181	-69.3335	176.9	A22		Yeongjun Ryu	20.11	4.80729
39.0181	-69.3335	201.9	A22		Yeongjun Ryu	21.77	4.89198
39.0181	-69.3335	226.7	A22		Yeongjun Ryu	22.38	4.89396
39.0181	-69.3335	252.5	A22		Yeongjun Ryu	23.38	4.94671
39.05	287.255	192	GU1608	jld_304	Jessica Lueders-Dumont	15.8	4.66716
39.0567	287.25	140	HB1502	jld_020	Jessica Lueders-Dumont	13.36	4.66341
39.35	-69.54	186.2	Geotraces		Marconi et al., 2015	21.24	4.95294
39.35	-69.54	235.2	Geotraces		Marconi et al., 2015	23.83	5.12443
39.35	-69.54	282.9	Geotraces		Marconi et al., 2015	24.67	5.12699
39.355	287.61	45	HB1502	jld_073	Jessica Lueders-Dumont	0.35	5.117
39.3633	286.608	47	GU1608	jld_300	Jessica Lueders-Dumont	1.2	3.72885
39.6927	-69.8644	185.8	Geotraces		Marconi et al., 2015	21.02	4.932
39.6927	-69.8644	285.9	Geotraces		Marconi et al., 2015	23.01	5.04808
39.6927	-69.8644	185.8	Geotraces		Marconi et al., 2015	21.02	4.7215
39.6927	-69.8644	285.9	Geotraces		Marconi et al., 2015	23.01	4.85533
39.7083	285.992	20	GU1608	jld_366	Jessica Lueders-Dumont	1.3	4.99092
39.8417	289.38	150	HB1502	jld_013	Jessica Lueders-Dumont	13.8	4.66746
39.8417	289.373	150	GU1608	jld_369	Jessica Lueders-Dumont	10.4	4.53696
40.0107	-70.0066	153.6	A22		Yeongjun Ryu	12.89	4.61579
40.0317	289.41	176	HB1502	jld_002	Jessica Lueders-Dumont	14.1	4.62913
40.0367	289.395	149	GU1608	jld_379	Jessica Lueders-Dumont	10	5.1014
40.2433	292.305	150	GU1608	jld_400	Jessica Lueders-Dumont	18.3	4.54877
40.38	292.31	150	GU1608	jld_408	Jessica Lueders-Dumont	20	4.74049
40.385	292.3	150.2	HB1502	jld_102	Jessica Lueders-Dumont	14.6	4.73881
40.67	289.377	60	GU1608	jld_386	Jessica Lueders-Dumont	1.9	5.89547
40.895	290.862	67	GU1608	jld_454	Jessica Lueders-Dumont	1.8	6.06893
40.92	292.29	62.7	HB1502	jld_096	Jessica Lueders-Dumont	2.73	6.6826
40.93	292.293	50	GU1608	jld_417	Jessica Lueders-Dumont	0.5	5.78058
41.1033	289.37	64	HB1502	jld_091	Jessica Lueders-Dumont	3.06	6.59754
41.7467	292.3	150.7	HB1502	jld_124	Jessica Lueders-Dumont	15.23	4.68543
41.7517	294.56	150	GU1608	jld_431	Jessica Lueders-Dumont	16.3	4.76423
42.0033	292.32	54.9	HB1502	jld_144	Jessica Lueders-Dumont	1.5	5.73139
42.01	292.312	63	GU1608	jld_447	Jessica Lueders-Dumont	1.6	3.84436
42.22	294.23	151.9	HB1502	jld_134	Jessica Lueders-Dumont	8.95	4.7777
42.2267	294.225	218	GU1608	jld_439	Jessica Lueders-Dumont	20	4.86182
42.315	289.71	29.8	HB1502	jld_238	Jessica Lueders-Dumont	5.3	6.61259
42.3183	289.718	31	GU1608	jld_461	Jessica Lueders-Dumont	5	3.07121
42.3567	289.532	74	GU1608	jld_460	Jessica Lueders-Dumont	7.8	3.23172
42.375	292.948	198	GU1608	jld_477	Jessica Lueders-Dumont	18.8	4.77301
42.3833	292.29	149	HB1502	jld_159	Jessica Lueders-Dumont	12.05	4.78573
42.4233	289.387	84	GU1608	jld_471	Jessica Lueders-Dumont	7.8	3.60529
42.425	289.38	45.7	HB1502	jld_227	Jessica Lueders-Dumont	3.92	6.77316
42.5	290.32	251.9	HB1502	jld_211	Jessica Lueders-Dumont	12.91	5.05335
42.5017	290.337	156	GU1608	jld_594	Jessica Lueders-Dumont	12.9	5.01036
42.5317	289.462	50	GU1608	jld_592	Jessica Lueders-Dumont	5.6	3.78449
42.7	292.29	148.2	HB1502	jld_150	Jessica Lueders-Dumont	15.73	4.88499
43	289.583	102	GU1608	jld_557	Jessica Lueders-Dumont	10.7	5.22742
43.0017	289.58	52.6	HB1502	jld_221	Jessica Lueders-Dumont	4.03	6.63904
43.0267	293.658	124	GU1608	jld_493	Jessica Lueders-Dumont	7	4.83568
43.0283	292.298	176	GU1608	jld_599	Jessica Lueders-Dumont	15.6	4.84092
43.0367	293.65	129.2	HB1502	jld_166	Jessica Lueders-Dumont	9.58	4.63765
43.2	289.573	52	GU1608	jld_547	Jessica Lueders-Dumont	7	4.15094
43.395	292.3	199.5	HB1502	jld_174	Jessica Lueders-Dumont	15.11	4.85807
43.3983	292.303	199	GU1608	jld_516	Jessica Lueders-Dumont	16.3	4.85406
43.4917	292.13	204	HB1502	jld_184	Jessica Lueders-Dumont	18.14	4.88361
43.51	292.107	199	GU1608	jld_525	Jessica Lueders-Dumont	14.7	4.88094
43.7217	290.637	76	GU1608	jld_544	Jessica Lueders-Dumont	8.5	3.87119
43.7783	291.34	108.4	HB1502	jld_199	Jessica Lueders-Dumont	9.01	4.82935
44.1983	292.293	173	GU1608	jld_514	Jessica Lueders-Dumont	-	4.79424
44.1983	292.28	150	HB1502	jld_192	Jessica Lueders-Dumont	12.3	4.66473
44.475	292.777	98	GU1608	jld_508	Jessica Lueders-Dumont	8.1	5.03159

## Sheet: Suspend PN & zooplanktons
Latitude (degree N)	Longitutude (degree)	Depth (meter)	Cruise	Sample ID	Suspend PN		zooplankton (160-250 μm)		zooplankton (250-500 μm)		zooplankton (500-1000 μm)
					δ15N (‰)	stdev (‰)	δ15N (‰)	stdev (‰)	δ15N (‰)	stdev (‰)	δ15N (‰)	stdev (‰)
35.9817	284.472	4	GU1608	jld_351	4.83	1.42
35.9817	284.472	13	GU1608	jld_350	5.28	0.45
35.99	284.53	2.8	HB1502	jld_065	4.7	0.07	6.62	0.06	7.58	0.11
35.99	284.53	10	HB1502	jld_064	5.08	0.09
35.99	284.53	24	HB1502	jld_063	5.76	0.03
36	284.828	3	GU1608	jld_356	3.82	0.13
36	284.828	16	GU1608	jld_355	3.59	0.21
36	284.828	21	GU1608	jld_354	4.09	0.22
36	284.828	31	GU1608	jld_353	4.52	0.1
36.0033	285.32	3	HB1502	jld_052			6.81	0.4	6.65	0.01
36.0033	285.89	3	HB1502	jld_062	4.43	0.35
36.0033	285.89	11	HB1502	jld_061	3.86	0.39
36.0033	285.89	17	HB1502	jld_060	3.94	0.27
36.0033	285.89	43	HB1502	jld_058	2.92	0.34
37.7017	285.742	3	GU1608	jld_326			6.59	0.03	7	0.02	6.95	0.04
37.7033	285.75	10.6	HB1502	jld_042	2.32	0.73
37.7033	285.75	20	HB1502	jld_041	2.64	0.39
37.7033	285.75	30	HB1502	jld_040	3.24	0.64
37.8383	285.41	4	HB1502	-			5.22	0.01	4.91	0.01
37.8433	285.418	10	GU1608	jld_360	4.25	0.19	8.52	0.05	8.94	0.03	9.58	0.02
37.8433	285.418	29	GU1608	jld_359	4.19	0.34
37.8433	285.418	51	GU1608	jld_358	3.16	0.52
37.8433	285.418	20	GU1608	jld_362	4.34	0.1
37.8433	285.418	40	GU1608	jld_361	3.61	N/A
37.9967	285.05	4	HB1502	jld_072	5.25	0.51
37.9967	285.05	11	HB1502	jld_071	4.66	0.48
37.9967	285.05	18	HB1502	jld_070	5.19	0.68
38	285.042	3	GU1608	jld_363	5.11	0.15	9.21	0.01	9.4	0.04	9.99	0.14
38	285.042	9	GU1608	jld_365	5.28	0.07
38	285.042	19	GU1608	jld_364	4.86	0.24
39.0017	287.41	19	HB1502	jld_035	2.46	0.11
39.0017	287.41	31	HB1502	jld_034	2.58	0.1
39.0017	287.41	53	HB1502	jld_033	1.59	0.54
39.0017	287.41	103	HB1502	jld_032	4.85	0.58
39.0133	287.413	3	GU1608	jld_320	2.49	0.24
39.0133	287.413	21	GU1608	jld_319	2.86	0.38
39.0133	287.413	30	GU1608	jld_317	3.32	0.18
39.0133	287.413	41	GU1608	jld_316	3.26	0.03
39.0133	287.413	51	GU1608	jld_315	3.75	0.47
39.0133	287.413	150	GU1608	jld_314	2.48	0.73
39.05	287.255	3	GU1608	jld_311			6.34	0.09	6.38	0.13	6.8
39.0567	287.25	3	HB1502	jld_026			6.1	0.11	6.89	0.09
39.355	287.61	4.1	HB1502	jld_077	4	0.47
39.355	287.61	10	HB1502	jld_076	3.14	0.5
39.355	287.61	20.1	HB1502	jld_075	3.82	0.94
39.355	287.61	30.2	HB1502	jld_074	3.71	0.52
39.355	287.61	45	HB1502	jld_073	3.35	0.12
39.355	286.61	3.1	HB1502	jld_085	4.45	0.34	5.68		6.21	0.17
39.355	286.61	11	HB1502	jld_084	4.38	0.34
39.355	286.61	19.1	HB1502	jld_083	1.84	0.11
39.355	286.61	29.1	HB1502	jld_082	1.21	0.4
39.355	286.61	42.7	HB1502	jld_081	1.28	0.14
39.3633	286.608	3	GU1608	jld_303			6.54	0.94	6.93	0.09
39.6983	286	3.9	HB1502	jld_080	6.39	0.15	8.15	0.11	STN050_Z250_008
39.6983	286	9.8	HB1502	jld_079	6.11	0.05
39.6983	286	20.1	HB1502	jld_078	6.42	0.12
39.7083	285.992	3	GU1608	jld_367	5.86	0.25	8.01	0.403051	8.5	0.03	9.21	0.05
39.7083	285.992	20	GU1608	jld_366	4.96	0.22
39.8417	289.38	3	HB1502	jld_019	2.05	0.3
39.8417	289.38	11	HB1502	jld_018	2.45	0.48
39.8417	289.38	21	HB1502	jld_017	2.57	0.6
39.8417	289.38	25	HB1502	jld_016	2.9	0.39
39.8417	289.38	50	HB1502	jld_015	1.9	0.36
39.8417	289.38	100	HB1502	jld_014	1.79	0.47
39.8417	289.38	150	HB1502	jld_013	1.76	0.21
39.8417	289.38	253	HB1502	jld_012	3.23	0.4
39.8417	289.38	501.7	HB1502	-	2.23	0.27
39.8417	289.373	20	GU1608	jld_374	3.01	0.02
39.8417	289.373	30	GU1608	jld_373	3.26	0.22
39.8417	289.373	40	GU1608	jld_372	2.81	0.07
39.8417	289.373	50	GU1608	jld_371	3.09
39.8417	289.373	99	GU1608	jld_370	2.02	0.04
39.8417	289.373	150	GU1608	jld_369	3.06	0.5
40.0317	289.41	2	HB1502	jld_009			6.52	0.15	6.65	N/A
40.0367	289.395	3	GU1608	jld_385	4.51	0.13	5.53	0.07	6.42	N/A	6.45	0.14
40.0367	289.395	10	GU1608	jld_384	4.35	0.21
40.0367	289.395	25	GU1608	jld_383	4.21	0.1
40.0367	289.395	31	GU1608	jld_382	2.9	0
40.0367	289.395	40	GU1608	jld_381	3.75	0.16
40.0367	289.395	51	GU1608	jld_380	3.95	0.64
40.38	292.31	3	GU1608	jld_415	3.5	0.01
40.38	292.31	11	GU1608	jld_414	3.05	0.4
40.38	292.31	20	GU1608	jld_413	2.59	0.29
40.38	292.31	30	GU1608	jld_412	2.88	0.23
40.38	292.31	42	GU1608	jld_411	1.44	0.39
40.38	292.31	100	GU1608	jld_409	4.4
40.38	292.31	278	GU1608	jld_407	4.07
40.385	292.3	4	HB1502	jld_109	3.96	0.02
40.385	292.3	10.2	HB1502	jld_108	3.92	0.33
40.385	292.3	34.9	HB1502	jld_106	3.76	0.47
40.385	292.3	51.3	HB1502	jld_105	4.48
40.385	292.3	75.9	HB1502	jld_104	4.22
40.67	289.377	3	GU1608	jld_392	3.59	0.59	6.21	0.08	6.84	0	7.29	0.18
40.67	289.377	10	GU1608	jld_391	3.62	0.64
40.67	289.377	25	GU1608	jld_390	4.62	0.06
40.67	289.377	31	GU1608	jld_389	3.32	0.11
40.67	289.377	41	GU1608	jld_388	3.34	0.16
40.67	289.377	60	GU1608	jld_386	3.64	0.13
40.675	289.39	3	HB1502	jld_090	4	0.09	6.19	0.09	6.39	0
40.675	289.39	10	HB1502	jld_089	4.29	0.21
40.675	289.39	19.8	HB1502	jld_088	4.38	0.19
40.675	289.39	30.5	HB1502	jld_087	4.45	1.28
40.675	289.39	56	HB1502	jld_086	2.89	0.13
40.895	290.862	3	GU1608	jld_459	3.61071	0.0633462
40.895	290.862	10	GU1608	jld_458	3.69043	0.0615418
40.895	290.862	20	GU1608	jld_457	3.63371	0.0490136
40.895	290.862	34	GU1608	jld_456	3.36416	0.00406886
40.895	290.862	51	GU1608	jld_455	3.8	0.34
40.895	290.862	67	GU1608	jld_454	3.45	0.12
40.93	292.293	3	GU1608	jld_422	3.52048	0.00394984	6.99	0.04	7.47	0	7.75	0.06
40.93	292.293	10	GU1608	jld_421	4.33738
40.93	292.293	20	GU1608	jld_420	3.67559	0.13913
40.93	292.293	31	GU1608	jld_419	3.94583	0.0702862
40.93	292.293	40	GU1608	jld_418	4.16749	0.03221
40.93	292.293	50	GU1608	jld_417	3.77306	0.0257889
40.93	292.293	61	GU1608	jld_416	3.37941	1.04865
41.08	293.57	3	GU1608	jld_427	4.71	0.68			7.09	0.26	6.73	0.39
41.1033	289.37	3.2	HB1502	jld_095	2.65	0.44
41.1033	289.37	10	HB1502	jld_094	2.86	0.03
41.1033	289.37	20.4	HB1502	jld_093	2.11	0.24
41.1033	289.37	50.7	HB1502	jld_092	2.3	0.47
41.1033	289.37	64	HB1502	jld_091	2.3	0
41.1083	289.375	3	GU1608	jld_397	4.12	0.32	7.52	0.02	8.64	0	8.51	0.41
41.1083	289.375	10	GU1608	jld_396	4.38	0.08
41.1083	289.375	20	GU1608	jld_395	4.35	0.4
41.1083	289.375	30	GU1608	jld_394	3.17	0.02
41.1083	289.375	39	GU1608	jld_393	2.93	0.23
41.1583	293.66	45	HB1502	jld_120	3.74	0.75	5.28	0.02	6.14	0.11
41.4667	292.308	3	GU1608	jld_426	4.5	0.36	6.32	0.04	8.01	0.24
41.4667	292.308	9	GU1608	jld_425	4.44	0.37
41.4667	292.308	17	GU1608	jld_424	4.54	0.15
41.4667	292.308	34	GU1608	jld_423	4.21	0.56
41.4767	292.32	4	HB1502	jld_143	4.84	0.05	6.64	0.02	7.08	0.11	7.08	0.11
41.4767	292.32	10.6	HB1502	jld_142	4.72	0.01
41.4767	292.32	21.4	HB1502	jld_141	4.55	0.48
41.7467	292.3	3.3	HB1502	jld_130	4.84	0.09	6.39	0.03	6.42	0.06	7.02	0.08
41.7467	292.3	21	HB1502	jld_128	3.59	0.81
41.7467	292.3	31.8	HB1502	jld_127	3.31	0.38
41.7467	292.3	51.6	HB1502	jld_126	3.01	0.04
41.7467	292.3	500.4	HB1502	jld_121	3.71	0.23
41.7517	294.56	3	GU1608	jld_438	3.83	0.34
41.7517	294.56	10	GU1608	jld_437	3.69	0.1
41.7517	294.56	16	GU1608	jld_436	3.91	0.15
41.7517	294.56	30	GU1608	jld_435	4.44	0.17
41.7517	294.56	41	GU1608	jld_434	3.88	0.4
41.7517	294.56	51	GU1608	jld_433	4.68	1.16
41.7517	294.56	100	GU1608	jld_432	3.21
42.0033	292.32	3.5	HB1502	jld_148	4.02	0.25
42.0033	292.32	9.5	HB1502	jld_147	3.98	0.07
42.0033	292.32	20.2	HB1502	jld_146	3.36
42.0033	292.32	30.8	HB1502	jld_145	4.43
42.01	292.312	3	GU1608	jld_453			6.79	0.22			7.59	0.03
42.22	294.23	10.6	HB1502	jld_139			6.52	0.03	7.13	0.03
42.22	294.23	50.1	HB1502	jld_136	3.81	0.09
42.2267	294.225	3	GU1608	jld_446	3.31901	0.209721
42.2267	294.225	10	GU1608	jld_445	3.31188	0.457913
42.2267	294.225	20	GU1608	jld_444	3.24044	0.702708
42.2267	294.225	31	GU1608	jld_443	2.96583	0.787863
42.2267	294.225	53	GU1608	jld_442	2.95043	0.448441
42.2267	294.225	65	GU1608	jld_441	3.40817	0.15597
42.2267	294.225	218	GU1608	jld_439	2.57668	0.53083
42.3833	292.29	3	HB1502	jld_165	3.32	0.38	7.06		7.09	0.04
42.3833	292.29	10.3	HB1502	jld_164	3.91	0.33
42.3833	292.29	20.7	HB1502	jld_163	3.83	0.19
42.3833	292.29	30.6	HB1502	jld_162	1.81	0.49
42.3833	292.29	51.2	HB1502	jld_161	2.31	1.36
42.3833	292.29	340.5	HB1502	jld_156	7.12	0.73
42.425	289.38	5	HB1502	jld_231			5.81	0.06	6.13	0.03	5.83	0.03
42.425	289.38	10.1	HB1502	jld_230	4.01	0.04
42.425	289.38	20.3	HB1502	jld_229	4.03	0.13
42.425	289.38	30.7	HB1502	jld_228	2.76	0.06
42.425	289.38	45.7	HB1502	jld_227	1.85	0.21
42.425	289.38	87.4	HB1502	jld_226	4.16	0.32
42.5	290.32	3.5	HB1502	jld_219	3.95	0.05	6.73	0.04	6.68	0.04	6.3	0.01
42.5	290.32	10.7	HB1502	jld_218	4.03	0.03
42.7	292.29	3.4	HB1502	jld_155	3.57	0.11
42.7	292.29	10.4	HB1502	jld_154	3.74	0.37
42.7	292.29	29.8	HB1502	jld_153	3.73	0.05
42.7	292.29	51.9	HB1502	jld_152	1.72	0.61
42.7	292.29	148.2	HB1502	jld_150	4.03	0.72
43.0017	289.58	3.8	HB1502	jld_225	3.18	0.29	6.47	0.14	6.28	0.03	6.18	0.05
43.0017	289.58	9.3	HB1502	jld_224	3.14	0.15
43.0017	289.58	20.9	HB1502	jld_223	2.77	0.21
43.0017	289.58	31.1	HB1502	jld_222	2.09	0.46
43.0017	289.58	52.6	HB1502	jld_221	2.51	0.03
43.0017	289.58	97.7	HB1502	jld_220	2.63	0.31
43.0283	292.298	3	GU1608	jld_484	2.4	0.36
43.0283	292.298	11	GU1608	jld_489	3.22	0.11
43.0283	292.298	176	GU1608	jld_599	4.81	0.11
43.0367	293.65	3.1	HB1502	jld_172	1.96	0.45
43.0367	293.65	9.9	HB1502	jld_171	2	0.23
43.0367	293.65	20.6	HB1502	jld_170	2.02	0.14
43.0367	293.65	50.2	HB1502	jld_168	3.34	0.32
43.0367	293.65	100.7	HB1502	jld_167	3.07	0.16
43.0367	293.65	129.2	HB1502	jld_166	2.78	0.14
43.2	289.573	3	GU1608	jld_548			6.45	0.13	6.98	0.02	7.32	0.03
43.395	292.3	3.2	HB1502	jld_181	4.08	0.15	6.97	0.02	6.4	0.04	6.47	0.05
43.395	292.3	10.7	HB1502	jld_180	3.95	0.33
43.395	292.3	21	HB1502	jld_179	1.25	0.24
43.395	292.3	32.5	HB1502	jld_178	1.52	0.11
43.395	292.3	52.4	HB1502	jld_177	2.63	0.06
43.395	292.3	100.5	HB1502	jld_176	4.15	0.63
43.395	292.3	238.8	HB1502	jld_173	4.43	0.16
43.4917	292.13	2.9	HB1502	jld_190	2.57	0.38
43.4917	292.13	9.1	HB1502	jld_189	2.52	0.22
43.4917	292.13	32.1	HB1502	jld_187	2.43	0.19
43.4917	292.13	49.3	HB1502	jld_186	2.66	0.3
43.4917	292.13	141.6	HB1502	-	5.19	0.46
43.7783	291.34	3.5	HB1502	jld_209	3.43	0.01
43.7783	291.34	9.9	HB1502	jld_207	3.62	0.16
43.7783	291.34	21.7	HB1502	jld_205	3.34	0.29
43.7783	291.34	30.8	HB1502	jld_203	2.49	0.05
43.7783	291.34	57.3	HB1502	jld_201	2.89	0.29
44.1983	292.293	3	GU1608	jld_512	2.93	0.06
44.1983	292.293	10	GU1608	jld_511	1.76	1.22
44.1983	292.293	20	GU1608	jld_510	2.58	0.49
44.1983	292.293	173	GU1608	jld_514	2.65	0.07
44.1983	292.28	3.5	HB1502	jld_198			6.58	0.02	6.33	0.06	5.75	0.07
44.475	292.777	3	GU1608	jld_503			6.26	0.02	6.48	0.03	7.05	0.07

## Sheet: Butterfish otoliths
Latitude (degree N)	Longitude (degree)	Cruise	Sampling year	Fish Length (cm)	Sex	Fish Age (years old)	Otolith weight (mg)	Sample ID	Number of measurements	δ15N_oto (‰)	δ15N_oto stdev (‰)	N content (μmol/g)	N content stdev (μmol/g)	Run by
42.138	-67.179	201105	2011	17	Female	2	16.77	4003	2	11.0272	0.310952	31.9255	1.23288	Jessica Lueders-Dumont
41.575	-66.781	201105	2011	16	Female	2	14.07	4000	1	11.095	NA	16.2498	NA	Jessica Lueders-Dumont
42.0104	-66.76	201304	2013	16	Female	2	15.88	4067	2	11.32	0.0141421	31.79	1.21622	Jessica Lueders-Dumont
40.278	-68.343	201105	2011	15	Male	2	12.85	4001	2	11.335	0.13435	17.0133	0.200791	Jessica Lueders-Dumont
42.0892	-66.922	201304	2013	16	Male	2	14.22	4070	2	11.885	0.13435	31.145	1.64756	Jessica Lueders-Dumont
40.278	-68.343	201105	2011	18	Female	2	17.07	4006	2	11.9875	0.173241	17.612	1.12688	Jessica Lueders-Dumont
42.138	-67.179	201105	2011	19	Female	2	16.17	4004	2	12.192	0.113004	32.09	2.06333	Jessica Lueders-Dumont
42.0104	-66.76	201304	2013	18	Male	2	17.05	4066	2	12.47	0.0848528	24.99	0.268701	Jessica Lueders-Dumont
42.0892	-66.922	201304	2013	18	Male	2	17.11	4069	2	12.8425	0.0742462	29.8725	6.89076	Jessica Lueders-Dumont
42.0104	-66.76	201304	2013	17	Male	2	15.5	4068	2	13.21	0.0141421	33.665	3.65574	Jessica Lueders-Dumont
43.5156	-69.919	201105	2011	16	Male	2	15.53	4146	1	11.39	NA	20.1031	NA	Jessica Lueders-Dumont
43.6422	-67.825	201105	2011	17	Female	2	13.98	4150	1	11.51	NA	18.0956	NA	Jessica Lueders-Dumont
43.8585	-68.42	201105	2011	17	Female	2	14.32	4147	1	11.72	NA	12.4898	NA	Jessica Lueders-Dumont
42.553	-70.026	201105	2011	17	Male	2	13.5	4149	1	12.42	NA	17.7212	NA	Jessica Lueders-Dumont
42.8205	-68.722	201105	2011	18	Male	2	14.22	4148	1	12.97	NA	18.8275	NA	Jessica Lueders-Dumont
35.711	-74.84	201304	2013	15	Male	2	14.18	4130	2	10.925	0.13435	25.3	8.00445	Jessica Lueders-Dumont
35.711	-74.84	201304	2013	17	Female	2	NA	4129	2	12.21	0.692965	27.8282	0.338759	Jessica Lueders-Dumont
35.711	-74.84	201304	2013	16	Female	2	13.29	4131	2	12.86	0	26.9	1.9799	Jessica Lueders-Dumont
35.711	-74.84	201304	2013	19	Female	2	NA	4128	2	13.21	0.212132	27.2051	0.311646	Jessica Lueders-Dumont
35.692	-75.061	201304	2013	17	Female	2	NA	4127	2	14.085	0.601041	22.865	12.0018	Jessica Lueders-Dumont
38.4777	-73.381	201304	2013	15	Female	2	NA	4133	1	10.09	NA	29.6707	NA	Jessica Lueders-Dumont
38.5681	-73.635	201304	2013	16	Female	2	17.45	4137	2	10.96	0.0989949	22.305	1.70413	Jessica Lueders-Dumont
38.5681	-73.635	201304	2013	16	Male	2	16.17	4135	2	11.12	0.183848	22.73	1.01823	Jessica Lueders-Dumont
38.0715	-74.111	201304	2013	14	Male	2	NA	4136	2	11.49	0.0989949	22.965	0.0777817	Jessica Lueders-Dumont
38.5681	-73.635	201304	2013	16	Male	2	NA	4132	2	12.065	0.487904	27.0155	1.98569	Jessica Lueders-Dumont
38.5681	-73.635	201304	2013	15	Female	2	NA	4134	2	12.72	0.989949	14.2172	1.31755	Jessica Lueders-Dumont
39.8195	-73.115	201204	2012	14	Male	2	NA	4140	2	12.695	0.360624	12.5975	0.611668	Jessica Lueders-Dumont
40.7426	-72.54	201204	2012	16	Male	2	14.02	4142	1	12.73	NA	22.14	NA	Jessica Lueders-Dumont
39.6244	-72.659	201204	2012	13	Male	2	NA	4139	2	12.78	0.282843	13.3537	1.56572	Jessica Lueders-Dumont
40.1457	-72.707	201204	2012	15	Female	2	12.14	4141	2	13.23	0	25.945	1.85969	Jessica Lueders-Dumont
39.6244	-72.659	201204	2012	13	Male	2	NA	4138	2	13.9	0.876812	13.9446	0.971675	Jessica Lueders-Dumont
40.2357	-69.307	201304	2013	17	Female	2	15.72	4124	1	11.645	NA	20.8	NA	Jessica Lueders-Dumont
40.3245	-73.083	201304	2013	17	Male	2	16.24	4126	2	12.575	0.0777817	27.835	1.03945	Jessica Lueders-Dumont
40.2357	-69.307	201304	2013	16	Female	2	NA	4123	3	12.79	0.961925	15.34	4.77519	Jessica Lueders-Dumont
40.5986	-69.008	201304	2013	17	Female	2	NA	4122	2	12.795	0.205061	15.3011	3.72995	Jessica Lueders-Dumont
40.9112	-70.425	201304	2013	20	Male	2	18.82	4125	2	13.765	0.0353553	28.4775	6.55842	Jessica Lueders-Dumont
40.5986	-69.008	201304	2013	16	Female	2	NA	4121	2	13.77	0.39598	17.694	5.75618	Jessica Lueders-Dumont
36.0667	-74.833	198306	1983	15	Female	2	14.91	4102	3	11.2923	0.110431	29.1645	1.13746	Zixuan C. Rao
36.0667	-74.8	198306	1983	16	Male	2	12.73	4103	3	10.9543	0.215503	28.6608	1.83974	Zixuan C. Rao
36.0667	-74.8	198306	1983	15	Male	2	15.18	4104	3	10.5795	0.12247	27.4358	1.80511	Zixuan C. Rao
35.6	-75.45	198306	1983	16	Male	2	16.14	4114	3	11.6668	0.233378	32.6145	2.60547	Zixuan C. Rao
35.6	-75.45	198306	1983	17	Female	2	15.29	4115	3	12.2838	0.249091	30.9591	2.89176	Zixuan C. Rao
36.0833	-75.633	198206	1982	13	Male	2	11.14	4120	3	11.0022	0.147644	30.0164	1.20415	Zixuan C. Rao
38.2	-74	198306	1983	16	Male	2	14.61	4101	3	10.8215	0.214411	27.6274	1.06402	Zixuan C. Rao
38.5167	-74.883	198206	1982	16	Male	2	16.14	4116	3	14.0498	0.9394	38.6859	1.20782	Zixuan C. Rao
38.5167	-74.883	198206	1982	17	Female	2	18.01	4117	3	11.549	0.165623	30.4607	0.832328	Zixuan C. Rao
38.5167	-74.883	198206	1982	17	Female	2	15.28	4118	3	12.9418	0.213638	25.7513	2.96639	Zixuan C. Rao
38.5167	-74.883	198206	1982	17	Female	2	15.52	4119	3	12.9758	0.205412	29.3262	0.584339	Zixuan C. Rao
37.9333	-74.15	198206	1982	16	Male	2	16.1	4156	3	10.4288	0.0754345	28.1152	1.14118	Zixuan C. Rao
40.0833	-72.0333	198206	1982	18	Male	2	19.52	4099	3	12.5977	0.133185	28.9711	1.16736	Zixuan C. Rao
40.0833	-72.033	198206	1982	18	Male	2	15.8	4100	3	11.4237	0.18786	27.9952	4.12183	Zixuan C. Rao
39.4167	-72.75	198306	1983	15	Male	2	13.59	4105	3	11.9564	0.0834698	25.6915	2.03604	Zixuan C. Rao
40.3167	-72.117	198306	1983	18	Male	2	17.45	4106	3	11.5894	0.188291	29.3214	2.17194	Zixuan C. Rao
39.4167	-72.75	198306	1983	15	Male	2	12.81	4107	3	11.2588	0.0808429	29.4633	1.03711	Zixuan C. Rao
40.3167	-72.117	198306	1983	17	Female	2	17.14	4113	3	10.7719	0.056928	27.3165	3.16867	Zixuan C. Rao
40.7	-69.45	198206	1982	19	Female	2	15.33	4161	3	13.2566	0.235908	32.5397	3.22766	Zixuan C. Rao
40.3667	-69.3667	198206	1982	17	Female	2	19.95	4162	3	11.0934	0.210836	28.1319	1.80957	Zixuan C. Rao
40.7667	-69.7167	198206	1982	18	Female	2	14.4	4163	3	11.774	0.123323	27.8367	2.48754	Zixuan C. Rao
40.8	-70.7	198306	1983	18	Female	2	16.53	4108	3	11.3608	0.176914	27.4249	1.24079	Zixuan C. Rao
40.8	-70.7	198306	1983	18	Male	2	18.18	4109	3	11.9252	0.0744985	29.5803	1.82303	Zixuan C. Rao
40.9833	-70.55	198306	1983	18	Male	2	20.39	4110	3	11.5767	0.156021	27.1458	0.452223	Zixuan C. Rao
40.9833	-70.55	198306	1983	17	Female	2	15.02	4111	3	11.7268	0.18096	29.3879	2.11994	Zixuan C. Rao
40.3167	-70.267	198306	1983	18	Female	2	17.65	4112	3	10.7414	0.186639	28.7316	1.92494	Zixuan C. Rao
39.8833	-72.1667	198206	1982	20	Female	2	18.98	4157	3	10.9217	0.20429	30.2633	2.4878	Zixuan C. Rao
39.8833	-72.1667	198206	1982	18	Male	2	18.51	4158	3	11.632	0.170205	27.9954	1.32101	Zixuan C. Rao
40.2667	-69.2167	198206	1982	16	Female	2	16.12	4159	3	14.3638	0.264671	29.5417	1.55752	Zixuan C. Rao
40.0833	-72.0333	198206	1982	17	Female	2	21.15	4160	3	11.813	0.205571	28.5149	2.53519	Zixuan C. Rao
